# Supplementary material for: Genomic Selection for Ascochyta Blight Resistance in Pea
Source: Front Plant Sci. 2018 Dec 20;9:1878. doi: 10.3389/fpls.2018.01878 (PMC6306417; doi:10.3389/fpls.2018.01878)
Supplement: Supplementary file 1 [file Table_1.xlsx]

## Sheet: data
Line	source	ASC2013	ASC2015	missing GBS data
74-SN3	o	4	3.5
74-SN4	o	3.67	3.5
74-SN5	o	2.83	3.67
74-VR410-2	o	#N/A	#N/A
Acclaim	p	3.5	3.33	x
AG361F	o	3.5	3.33
Almota	o	3.17	2.67
Ambassador	o	3.17	3
Apex	p	4.17	2.83
Ashton	o	4.29	4.5	x
Astro	p	3.5	3.33
Aztec	o	3.67	2.83
Bolero	o	3.83	3.5	x
Bounty	o	#N/A	#N/A
Cadenza	p	3.5	2.5
Cawood	p	3.67	3.33
Ceb620	o	3.67	2.33
Centauri	o	4	2.83
Cirrus	p	3.67	3
CMG324F	o	3.83	3.67
Columbus	p	3.33	2.5
Combi	o	4	3.83
Corona	p	3.5	3.17
Delikett	o	4	2.67
Dewdrop	o	3.33	3.33
Durango	o	4.17	4.33
Edula	o	4.17	3.67
Emblem	o	4.17	4.67
EXO8530727	o	3.67	3.33
Fasc/CRD1	p	3.33	2.83
Fek	o	3.67	2.5
Foli#1	o	3.17	2.33
Foli#2	o	3	2.5
Fonado	o	3.83	2.33
FR77-100	o	3.5	3.5
Genesis	p	3.67	3.33
Grant	o	4	3.83
Greenfeast68	p	3.5	3.33
Greenshaft	o	3.67	2.83
Headliner	o	#N/A	#N/A
Jof	o	3.67	2.84
K00-2080	o	2.83	2.67
K90-2079	o	3.5	2.67
K90-2207	o	3.5	2.67
K94-2029	o	3.33	2.17
K95-2063	o	2.83	2.83
K95-2108	o	3.5	2.33
K95-2185	o	3.67	3.17
K95-2198	o	2.83	2.17
K96-1670	o	3.33	2.67
K96-2030	o	3.17	2.5
K96-2052	o	2.67	3.17
K96-2058	o	3.5	2.83
K96-2068	o	3.5	2.67
K96-2166	o	3.67	3.5
K96-2207	o	3.33	3.17
K97-2162	o	3.67	3.5
K97-2170	o	3.5	3.67
Kuru	p	3.83	2.67
M410	o	3.67	4
Marquis	o	3.83	3.17
Mini	o	4.5	4
Mini 93	o	3.17	3.67
MN314	o	3.5	3.33
New Era	o	3.67	3.17
New Wales	o	3.67	3.33
Novella	o	3.83	3.83
Oasis	o	3.33	3.33
Onward	o	3.67	2.33
Orbit	p	#N/A	2.67
OSU 442-15	o	3.33	2.83
OSU 445-66	o	3.5	2.33
OSU 54-16	o	3.33	2.33
OSU 547-6	o	3.67	3.33
OSU 559	o	3.17	2.83
OSU 56-3	o	3.83	3.33
OSU 605	o	4.17	3.33
OSU 615-15	o	3.83	3.67
OSU 65	o	4	3.17
OSU 663	o	3.5	3.17
OSU 814	o	3	3.17
OSU 826	o	3.5	3.83
OSU B547-29	o	3.67	3.5
OSU B620-1	o	3.83	3.67
P10110 (5's sln)	p	#N/A	#N/A
PA88032-788	p	3.33	3	x
Pania	p	3.83	2.5
Parlay	o	4.5	4.17
Patea	p	3.67	2.67
Perfected Freezer	o	3	2.83
PFR00-8212	p	3	1.83
PFR00-8257	p	2.83	2.33
PFR00-8264	p	2.83	2
PFR00-8266	p	3.5	3
PFR01-785	p	3.17	2.83
PFR01-788	p	3.33	2.67
PFR01-794	p	3.17	2.83
PFR02-A10	p	3.33	2.83
PFR02-A17	p	3.33	3.17
PFR02-A23	p	3.5	3
PFR02-A25	p	4	3.83
PFR02-A26	p	3.67	3.5
PFR02-A27	p	3.33	2.67
PFR02-A28	p	3.33	2.67
PFR02-A30	p	2.83	2.5
PFR02-A31	p	3.5	3.33
PFR02-A33	p	3.67	2.33
PFR02-A35	p	3.5	3.17
PFR02-A40	p	3.5	3.33
PFR02-A44	p	3.83	2.5
PFR02-A45	p	3.5	3.17
PFR02-A47	p	4.17	3.5
PFR02-A50	p	3.5	3.17
PFR02-A51	p	3.83	2.83
PFR02-A52	p	3.5	3.5
PFR02-B39	p	3.17	2.83
PFR02-D40	p	3.67	3
PFR02-D51	p	3.17	3
PFR02-D54	p	3.5	1.83
PFR02-D55	p	3.5	2.5
PFR02-D56	p	3.33	2.5
PFR04-A05	p	3	2.67	x
PFR04-A08	p	3.83	2.83
PFR04-A14	p	3.83	3.5
PFR04-A15	p	3.33	2.67
PFR04-A17	p	3.5	3.5
PFR05-B11	p	3.17	3.33
PFR05-B17	p	3.5	3
PFR06-A14	p	4	3.5
PFR10-A14	p	3.5	3.33
PFR10-A16	p	3	3
PFR10-A17	p	3.33	2.33
PFR10-A19	p	3.17	2.83
PFR10-A21	p	2.67	2.5
PFR10-A22	p	3.33	3
PFR10-A24	p	3.17	2.17
PFR10-A25	p	3.33	2.5
PFR10-A26	p	3.5	3.17
PFR11-A09	p	3.5	3.17
PFR11-A11	p	2.83	2.33
PFR11-A12	p	3.5	2.83
PFR11-A16	p	3	3.33
PFR11-A17	p	3.5	3.17
PFR12-A06	p	3.67	3.17
PFR12-A07	p	3.33	2.83
PFR12-A08	p	3.33	3.5
PFR12-A09	p	3.67	2.33
PFR12-A10	p	3	3.67
PFR12-A11	p	3.33	3.33
PFR12-A12	p	3.67	3.33
PFR12-A13	p	3.5	3.17
PFR12-A14	p	3.17	2.83
PFR12-A15	p	3.67	3.67
PFR12-A16	p	3.33	3
PFR12-A17	p	3.67	3.33
PFR12-A18	p	3.83	3.33
PFR12-A19	p	3.17	3.17
PFR12-A20	p	3.5	2.83
PFR92-845	p	3.33	1.67
PI142441	o	3.5	2.83
PI142442	o	3.33	2.33
Picton	p	3.67	3.17
Piri	p	3.67	2.83
Pizzaz	p	3.17	3
Primelle	o	3.83	3.5
Princess	o	3.5	2.67
Prolific	p	3.67	2.83	x
Puget	o	3.67	4.17
Puke	p	3.5	2.67
Purple Pod	o	3.5	2.83
Quad	o	3.67	3
Quantum	o	3.5	3.17
Ralca	o	3.67	2.33
Ranier	o	3.5	3.67
Ravel	o	4	3.67
Resal	o	3.67	3.67
Revolution	o	3.17	1.83
S1	o	4	3.17	x
S2-271	o	2.83	2.33
Sabre	p	3.83	2.5
Scout	o	3.5	3
Sherwood	o	4.5	3.5
Sienna	o	4.17	3.33
Snowflake	o	4	3.33
Sonata	p	3.33	3
Sounder	o	3.67	2.83
Spartan	o	3.83	3.33
Spring	o	#N/A	#N/A
SSF	o	3.17	2.83
Sugar Daddy	o	3.33	3.17
Summit	o	3.67	3.5	x
Sundance II	o	3.5	3.67
Supergreen	o	2.67	2.5
Talbot	o	3.67	3.33
Tango	p	4	2.83	x
Tasman	o	4.33	2.83
Tere	p	4	3
Triad	o	3.67	2.17
Tripod	o	3.67	3.5
Trounce	p	3.67	3
Tyne	o	2.83	3
Ultimo	p	3.5	2.17
Upton	o	3.17	2.67
Vantage	o	3.83	4
Waverex	o	4.33	4
Waverking	o	4.33	3.17
William Massey	o	4.33	3.33
Willow	o	3.33	3.33
Wisc7105	o	3.5	3.5
Wisc9403	o	3.5	2.5
Wisc9407	o	3.5	3.17
Wisc9408	o	3.67	3.5
Wizzard	p	3.5	3.17	x
Wyola	o	3.67	3.17
XPF357	o	4.33	3.67

## Sheet: info
Supplementary Material: supplementary file 1
Genomic selection for ascochyta blight resistance in pea.
Margaret A. Carpenter*, David S. Goulden, Carmel J. Woods, Susan J. Thomson, Fernand Kenel, Tonya J. Frew, Rebecca D. Cooper, Gail M. Timmerman-Vaughan
*Correspondance: Margaret Carpenter				Margaret.carpenter@plantandfood.co.nz
Supplementary file 1. Trait data for 215 pea lines
source: p = lines bred at PFR, o = other lines
TSWT = thousand seed weight, determined from a single field trial
DTF = days to flowering, determined from a single field trial
ASC2013 = disease resistance score from 2013 field trial, mean of 3 reps.
ASC2015 = disease resistance score from 2015 field trial, mean of 3 reps.
missing GBS data: lines which were removed from some analyses due to inadequate genotypic data are marked "x".
