# Supplementary material for: Genomic Selection for Ascochyta Blight Resistance in Pea
Source: Front Plant Sci. 2018 Dec 20;9:1878. doi: 10.3389/fpls.2018.01878 (PMC6306417; doi:10.3389/fpls.2018.01878)
Supplement: Supplementary file 2 [file Table_2.xlsx]

## Sheet: sequences
Oligo Name	Sequence
AGGCf	ACACTCTTTCCCTACACGACGCTCTTCCGATCTAGGC
GATTf	ACACTCTTTCCCTACACGACGCTCTTCCGATCTGATT
CGAAf	ACACTCTTTCCCTACACGACGCTCTTCCGATCTCGAA
GTCCf	ACACTCTTTCCCTACACGACGCTCTTCCGATCTGTCC
ACATf	ACACTCTTTCCCTACACGACGCTCTTCCGATCTACAT
GCGAf	ACACTCTTTCCCTACACGACGCTCTTCCGATCTGCGA
TGCTf	ACACTCTTTCCCTACACGACGCTCTTCCGATCTTGCT
CCTCf	ACACTCTTTCCCTACACGACGCTCTTCCGATCTCCTC
CTCGAf	ACACTCTTTCCCTACACGACGCTCTTCCGATCTCTCGA
ACCGTf	ACACTCTTTCCCTACACGACGCTCTTCCGATCTACCGT
CAGCTf	ACACTCTTTCCCTACACGACGCTCTTCCGATCTCAGCT
TCGCAf	ACACTCTTTCCCTACACGACGCTCTTCCGATCTTCGCA
CGCATf	ACACTCTTTCCCTACACGACGCTCTTCCGATCTCGCAT
AGCTAf	ACACTCTTTCCCTACACGACGCTCTTCCGATCTAGCTA
GCACTf	ACACTCTTTCCCTACACGACGCTCTTCCGATCTGCACT
CATGCf	ACACTCTTTCCCTACACGACGCTCTTCCGATCTCATGC
ATGCGTf	ACACTCTTTCCCTACACGACGCTCTTCCGATCTATGCGT
GCTTGAf	ACACTCTTTCCCTACACGACGCTCTTCCGATCTGCTTGA
TCCAGTf	ACACTCTTTCCCTACACGACGCTCTTCCGATCTTCCAGT
TCGGATf	ACACTCTTTCCCTACACGACGCTCTTCCGATCTTCGGAT
CAGTTAf	ACACTCTTTCCCTACACGACGCTCTTCCGATCTCAGTTA
GTTAGCf	ACACTCTTTCCCTACACGACGCTCTTCCGATCTGTTAGC
CACGTTf	ACACTCTTTCCCTACACGACGCTCTTCCGATCTCACGTT
TTGGCAf	ACACTCTTTCCCTACACGACGCTCTTCCGATCTTTGGCA
ATTCAGTf	ACACTCTTTCCCTACACGACGCTCTTCCGATCTATTCAGT
CTATGGAf	ACACTCTTTCCCTACACGACGCTCTTCCGATCTCTATGGA
TGACGTAf	ACACTCTTTCCCTACACGACGCTCTTCCGATCTTGACGTA
TTCAAGTf	ACACTCTTTCCCTACACGACGCTCTTCCGATCTTTCAAGT
GACGTGAf	ACACTCTTTCCCTACACGACGCTCTTCCGATCTGACGTGA
ACTTGATf	ACACTCTTTCCCTACACGACGCTCTTCCGATCTACTTGAT
CTAATGTf	ACACTCTTTCCCTACACGACGCTCTTCCGATCTCTAATGT
GATCATAf	ACACTCTTTCCCTACACGACGCTCTTCCGATCTGATCATA
AGAGCAATf	ACACTCTTTCCCTACACGACGCTCTTCCGATCTAGAGCAAT
TGGCGGTAf	ACACTCTTTCCCTACACGACGCTCTTCCGATCTTGGCGGTA
CAAGAGTAf	ACACTCTTTCCCTACACGACGCTCTTCCGATCTCAAGAGTA
GACAGAATf	ACACTCTTTCCCTACACGACGCTCTTCCGATCTGACAGAAT
AGTGTTCTf	ACACTCTTTCCCTACACGACGCTCTTCCGATCTAGTGTTCT
TCGTATTAf	ACACTCTTTCCCTACACGACGCTCTTCCGATCTTCGTATTA
AGAAGCATf	ACACTCTTTCCCTACACGACGCTCTTCCGATCTAGAAGCAT
GAACTAGAf	ACACTCTTTCCCTACACGACGCTCTTCCGATCTGAACTAGA
TTCTAGTATf	ACACTCTTTCCCTACACGACGCTCTTCCGATCTTTCTAGTAT
CTTGTATTAf	ACACTCTTTCCCTACACGACGCTCTTCCGATCTCTTGTATTA
AGTTCTATTf	ACACTCTTTCCCTACACGACGCTCTTCCGATCTAGTTCTATT
TCTATGTTAf	ACACTCTTTCCCTACACGACGCTCTTCCGATCTTCTATGTTA
ATGTATCTTf	ACACTCTTTCCCTACACGACGCTCTTCCGATCTATGTATCTT
CTATGTTATf	ACACTCTTTCCCTACACGACGCTCTTCCGATCTCTATGTTAT
TACCGCGGAf	ACACTCTTTCCCTACACGACGCTCTTCCGATCTTACCGCGGA
TGTCTAATTf	ACACTCTTTCCCTACACGACGCTCTTCCGATCTTGTCTAATT
AGGCr	CWGGCCTAGATCGGAAGAGCGTCGTGTAGGGAAAGAGTGT
GATTr	CWGAATCAGATCGGAAGAGCGTCGTGTAGGGAAAGAGTGT
CGAAr	CWGTTCGAGATCGGAAGAGCGTCGTGTAGGGAAAGAGTGT
GTCCr	CWGGGACAGATCGGAAGAGCGTCGTGTAGGGAAAGAGTGT
ACATr	CWGATGTAGATCGGAAGAGCGTCGTGTAGGGAAAGAGTGT
GCGAr	CWGTCGCAGATCGGAAGAGCGTCGTGTAGGGAAAGAGTGT
TGCTr	CWGAGCAAGATCGGAAGAGCGTCGTGTAGGGAAAGAGTGT
CCTCr	CWGGAGGAGATCGGAAGAGCGTCGTGTAGGGAAAGAGTGT
CTCGAr	CWGTCGAGAGATCGGAAGAGCGTCGTGTAGGGAAAGAGTGT
ACCGTr	CWGACGGTAGATCGGAAGAGCGTCGTGTAGGGAAAGAGTGT
CAGCTr	CWGAGCTGAGATCGGAAGAGCGTCGTGTAGGGAAAGAGTGT
TCGCAr	CWGTGCGAAGATCGGAAGAGCGTCGTGTAGGGAAAGAGTGT
CGCATr	CWGATGCGAGATCGGAAGAGCGTCGTGTAGGGAAAGAGTGT
AGCTAr	CWGTAGCTAGATCGGAAGAGCGTCGTGTAGGGAAAGAGTGT
GCACTr	CWGAGTGCAGATCGGAAGAGCGTCGTGTAGGGAAAGAGTGT
CATGCr	CWGGCATGAGATCGGAAGAGCGTCGTGTAGGGAAAGAGTGT
ATGCGTr	CWGACGCATAGATCGGAAGAGCGTCGTGTAGGGAAAGAGTGT
GCTTGAr	CWGTCAAGCAGATCGGAAGAGCGTCGTGTAGGGAAAGAGTGT
TCCAGTr	CWGACTGGAAGATCGGAAGAGCGTCGTGTAGGGAAAGAGTGT
TCGGATr	CWGATCCGAAGATCGGAAGAGCGTCGTGTAGGGAAAGAGTGT
CAGTTAr	CWGTAACTGAGATCGGAAGAGCGTCGTGTAGGGAAAGAGTGT
GTTAGCr	CWGGCTAACAGATCGGAAGAGCGTCGTGTAGGGAAAGAGTGT
CACGTTr	CWGAACGTGAGATCGGAAGAGCGTCGTGTAGGGAAAGAGTGT
TTGGCAr	CWGTGCCAAAGATCGGAAGAGCGTCGTGTAGGGAAAGAGTGT
ATTCAGTr	CWGACTGAATAGATCGGAAGAGCGTCGTGTAGGGAAAGAGTGT
CTATGGAr	CWGTCCATAGAGATCGGAAGAGCGTCGTGTAGGGAAAGAGTGT
TGACGTAr	CWGTACGTCAAGATCGGAAGAGCGTCGTGTAGGGAAAGAGTGT
TTCAAGTr	CWGACTTGAAAGATCGGAAGAGCGTCGTGTAGGGAAAGAGTGT
GACGTGAr	CWGTCACGTCAGATCGGAAGAGCGTCGTGTAGGGAAAGAGTGT
ACTTGATr	CWGATCAAGTAGATCGGAAGAGCGTCGTGTAGGGAAAGAGTGT
CTAATGTr	CWGACATTAGAGATCGGAAGAGCGTCGTGTAGGGAAAGAGTGT
GATCATAr	CWGTATGATCAGATCGGAAGAGCGTCGTGTAGGGAAAGAGTGT
AGAGCAATr	CWGATTGCTCTAGATCGGAAGAGCGTCGTGTAGGGAAAGAGTGT
TGGCGGTAr	CWGTACCGCCAAGATCGGAAGAGCGTCGTGTAGGGAAAGAGTGT
CAAGAGTAr	CWGTACTCTTGAGATCGGAAGAGCGTCGTGTAGGGAAAGAGTGT
GACAGAATr	CWGATTCTGTCAGATCGGAAGAGCGTCGTGTAGGGAAAGAGTGT
AGTGTTCTr	CWGAGAACACTAGATCGGAAGAGCGTCGTGTAGGGAAAGAGTGT
TCGTATTAr	CWGTAATACGAAGATCGGAAGAGCGTCGTGTAGGGAAAGAGTGT
AGAAGCATr	CWGATGCTTCTAGATCGGAAGAGCGTCGTGTAGGGAAAGAGTGT
GAACTAGAr	CWGTCTAGTTCAGATCGGAAGAGCGTCGTGTAGGGAAAGAGTGT
TTCTAGTATr	CWGATACTAGAAAGATCGGAAGAGCGTCGTGTAGGGAAAGAGTGT
CTTGTATTAr	CWGTAATACAAGAGATCGGAAGAGCGTCGTGTAGGGAAAGAGTGT
AGTTCTATTr	CWGAATAGAACTAGATCGGAAGAGCGTCGTGTAGGGAAAGAGTGT
TCTATGTTAr	CWGTAACATAGAAGATCGGAAGAGCGTCGTGTAGGGAAAGAGTGT
ATGTATCTTr	CWGAAGATACATAGATCGGAAGAGCGTCGTGTAGGGAAAGAGTGT
CTATGTTATr	CWGATAACATAGAGATCGGAAGAGCGTCGTGTAGGGAAAGAGTGT
TACCGCGGAr	CWGTCCGCGGTAAGATCGGAAGAGCGTCGTGTAGGGAAAGAGTGT
TGTCTAATTr	CWGAATTAGACAAGATCGGAAGAGCGTCGTGTAGGGAAAGAGTGT
commonf	CWGAGATCGGAAGAGCGGTTCAGCAGGAATGCCGAG
commonr	CTCGGCATTCCTGCTGAACCGCTCTTCCGATCT
PCR primer 1	AATGATACGGCGACCACCGAGATCTACACTCTTTCCCTACACGACGCTCTTCCGATCT
PCR primer 2	CAAGCAGAAGACGGCATACGAGATCGGTCTCGGCATTCCTGCTGAACCGCTCTTCCGATCT

## Sheet: info
Supplementary Material: supplementary file 2
Genomic selection for ascochyta blight resistance in pea.
Margaret A. Carpenter*, David S. Goulden, Carmel J. Woods, Susan J. Thomson, Fernand Kenel, Tonya J. Frew, Rebecca D. Cooper, Gail M. Timmerman-Vaughan
*Correspondance: Margaret Carpenter				Margaret.carpenter@plantandfood.co.nz
Supplementary file 2. Adapter, barcode and primer sequences
