# Supplementary material for: Genomic Selection for Ascochyta Blight Resistance in Pea
Source: Front Plant Sci. 2018 Dec 20;9:1878. doi: 10.3389/fpls.2018.01878 (PMC6306417; doi:10.3389/fpls.2018.01878)
Supplement: Supplementary file 3 [file Table_3.xlsx]

## Sheet: GBS 205 refiltered
Taxa	35	47	56	79	82	84	126	143	144	153	166	181	211	217	236	238	239	260	271	274	282	311	324	328	366	369	395	402	413	492	501	519	552	561	586	590	597	619	622	656	679	682	686	730	735	759	772	781	786
74-SN3_C7JK7ANXX_L001_Plate4_C11_X5	C	N	G	C	C	C	A	C	T	A	G	T	T	T	A	G	T	N	C	C	G	G	C	A	T	T	A	C	C	G	C	C	T	T	A	A	G	G	G	C	T	G	T	G	A	A	A	T	G
74-SN4_C5N7WANXX_L003_Plate3_D11_X5	C	G	G	A	C	C	T	C	T	A	G	T	T	T	A	G	T	A	C	C	G	A	C	A	T	G	N	C	C	G	C	A	C	T	A	A	G	G	G	N	T	G	T	G	A	A	A	C	A
74-SN5_C4WACACXX_L002_Plate1_B08_X5	C	N	G	A	A	C	T	C	A	A	G	T	T	T	G	G	T	N	C	C	G	A	C	A	T	T	A	C	N	G	N	C	N	T	A	A	T	G	G	C	T	G	T	G	A	G	N	T	A
74-VR410-2_C7JK7ANXX_L001_Plate4_D10_X5	G	G	G	C	A	T	A	C	T	A	G	A	T	T	G	G	T	A	A	C	G	G	C	A	C	T	A	A	T	G	C	C	T	T	G	A	T	A	G	C	T	G	T	N	T	N	C	T	A
AG361F_C5N7WANXX_L003_Plate3_A09_X5	G	A	G	C	C	T	A	C	A	A	G	T	A	C	A	A	T	A	A	T	G	N	C	A	C	T	G	A	T	G	C	A	T	T	G	N	T	G	G	T	T	A	C	G	A	A	A	T	A
Almota_C5N7WANXX_L002_Plate2_B11_X5	G	A	G	C	C	T	A	C	T	G	C	T	A	T	G	A	T	A	A	T	A	G	C	A	C	T	G	N	T	G	C	A	T	T	G	T	T	G	G	T	T	A	C	A	A	A	A	T	G
Ambassador_C7JK7ANXX_L001_Plate4_B02_X5	C	A	G	C	C	C	A	C	A	A	G	T	A	T	G	A	T	A	A	T	G	G	C	A	C	T	G	A	C	G	C	C	T	T	G	A	T	G	G	T	C	A	T	G	T	A	C	T	G
Apex_C5N7WANXX_L002_Plate2_B12_X5	G	A	G	C	A	T	A	C	T	A	G	T	A	T	G	A	T	A	A	T	G	G	C	A	C	G	A	A	T	G	A	C	T	T	A	T	T	G	G	T	T	A	C	G	T	A	A	T	G
Astro_C7JK7ANXX_L002_Plate5_D10_X5	N	N	N	A	N	N	A	C	T	G	G	A	A	T	N	N	T	N	N	T	N	G	N	A	T	N	G	N	C	T	N	A	T	C	N	T	T	N	C	C	T	N	T	G	T	G	A	N	N
Aztec_C7JK7ANXX_L002_Plate5_B08_X5	C	A	G	C	A	T	A	C	T	A	G	T	T	T	G	A	C	A	A	T	G	G	T	A	C	G	G	A	C	G	C	A	T	T	G	T	T	G	G	C	T	G	N	G	A	A	A	T	A
Bounty_C7JK7ANXX_L002_Plate5_B09_X5	C	A	G	A	C	C	A	C	T	A	C	T	T	T	N	A	T	A	A	T	G	G	C	A	C	T	G	C	C	G	C	C	T	T	G	T	T	G	G	C	T	G	T	G	A	A	A	T	G
CMG324F_C5N7WANXX_L002_Plate2_C02_X5	C	G	G	A	A	T	T	N	T	G	G	A	A	T	N	A	T	A	A	C	G	G	C	A	T	T	A	C	C	G	C	C	C	T	G	T	T	G	G	C	C	A	T	G	T	N	C	T	G
Cadenza_C5N7WANXX_L002_Plate2_C03_X5	C	A	A	C	C	C	A	C	A	A	G	T	A	T	G	A	T	A	A	T	G	G	C	A	T	T	G	A	C	G	C	A	C	T	A	A	T	G	G	C	T	A	C	G	A	A	A	T	G
Cawood_C7JK7ANXX_L002_Plate5_B10_X5	C	A	G	A	C	C	A	C	A	A	C	T	A	T	G	G	T	A	C	T	G	A	C	A	C	G	G	C	C	G	C	A	T	T	G	T	T	G	G	N	T	G	C	A	T	A	A	C	G
Ceb620_C5N7WANXX_L003_Plate3_A10_X5	C	A	A	C	A	C	A	C	T	G	G	A	A	T	A	A	T	A	A	C	G	G	T	A	T	T	G	A	C	N	N	A	T	N	A	A	T	G	G	C	T	A	T	N	A	A	A	T	G
Centauri_C5N7WANXX_L003_Plate3_A11_X5	C	A	G	A	C	C	A	C	A	A	C	T	N	T	G	G	T	A	A	T	G	G	C	A	C	G	G	C	C	G	C	C	T	T	A	T	T	G	G	C	T	G	N	G	A	A	A	C	G
Cirrus_C7JK7ANXX_L002_Plate5_B11_X5	C	A	G	C	C	C	A	C	A	A	G	A	A	T	G	A	T	A	A	C	G	G	T	A	T	T	G	A	C	T	C	A	T	T	A	A	T	G	G	C	T	A	T	G	A	A	A	T	A
Columbus_C7JK7ANXX_L002_Plate5_B12_X5	C	A	G	C	C	C	A	C	A	A	G	T	T	T	A	G	T	A	C	T	G	G	C	A	T	T	G	C	C	G	A	C	T	T	G	T	T	G	G	T	T	G	C	G	A	A	A	T	G
Combi_C4WACACXX_L002_Plate1_A06_X5	C	A	G	A	A	T	T	C	T	A	C	T	T	T	G	A	C	A	A	T	G	G	T	A	C	G	N	A	C	G	C	A	T	T	G	T	T	G	G	C	T	G	T	G	N	A	A	T	A
Corona_C5N7WANXX_L002_Plate2_C04_X5	G	A	G	C	C	C	A	C	T	A	C	A	A	T	A	G	T	A	A	T	G	A	C	A	C	G	G	C	T	T	C	C	T	T	A	T	T	G	G	C	T	G	C	G	A	A	A	C	G
Delikett_C5N7WANXX_L002_Plate2_C05_X5	G	A	G	A	A	C	A	T	T	A	C	T	A	T	G	A	T	A	A	T	A	A	C	N	T	T	G	N	T	G	C	A	T	T	A	A	T	G	C	C	C	G	T	A	T	A	A	N	G
Dewdrop_C7JK7ANXX_L001_Plate4_B03_X5	G	A	G	A	C	C	A	C	A	G	C	T	A	T	G	A	T	A	A	T	G	G	C	A	C	T	G	A	T	G	C	C	T	T	G	T	G	G	G	C	N	G	T	A	A	A	N	T	G
Durango_C5N7WANXX_L002_Plate2_C06_X5	G	A	G	C	C	T	T	C	T	A	G	T	T	T	G	A	C	A	A	C	G	G	T	A	C	G	A	A	T	G	C	A	T	T	G	T	T	G	G	C	T	A	T	G	A	A	A	T	A
EXO8530727_C5N7WANXX_L003_Plate3_D10_X5	C	A	G	C	C	T	A	C	T	A	G	T	A	C	G	A	C	A	A	T	G	G	T	A	C	G	G	A	C	G	C	A	T	T	A	A	T	G	G	T	T	A	C	G	A	A	A	T	A
Edula_C5N7WANXX_L002_Plate2_C07_X5	G	A	G	A	C	T	A	T	T	A	G	T	A	T	A	A	T	G	A	T	A	G	C	N	C	T	A	A	C	G	C	C	T	C	G	T	T	G	G	C	C	G	C	G	A	G	A	N	G
Emblem_C5N7WANXX_L002_Plate2_C08_X5	G	A	G	C	C	C	T	C	A	A	G	T	T	C	G	A	C	A	A	T	G	G	T	A	C	T	A	N	T	G	A	A	T	T	A	T	T	G	G	T	T	G	C	G	A	A	A	T	A
FR77-100_C4WACACXX_L002_Plate1_A07_X5	G	A	G	A	C	C	A	N	T	A	G	T	A	T	G	A	C	A	A	C	G	G	C	A	C	T	N	C	T	G	C	C	C	T	A	T	T	G	G	C	T	G	N	G	A	A	A	T	A
Fasc_CRD1_C7JK7ANXX_L002_Plate5_C01_X5	G	A	G	C	A	T	A	C	A	G	C	T	A	T	G	A	T	A	A	T	G	G	C	A	C	T	A	A	T	G	C	A	N	T	A	T	T	G	G	C	T	G	T	A	A	A	A	N	A
Fek_C5N7WANXX_L002_Plate2_C09_X5	C	G	G	A	C	C	A	C	A	G	G	T	T	T	G	G	T	G	A	T	A	G	T	A	T	T	A	A	C	T	C	A	T	T	A	T	T	G	C	C	T	N	C	A	N	A	A	T	G
Foli_2_C4WACACXX_L002_Plate1_A09_X5	G	A	G	C	A	C	A	C	N	A	G	T	A	T	G	A	T	A	A	T	A	A	C	A	N	T	G	A	N	G	C	C	N	C	A	T	T	G	C	N	C	G	C	G	A	A	A	T	G
Foli_1_C4WACACXX_L002_Plate1_A08_X5	G	A	G	C	A	C	A	C	T	A	G	T	A	T	G	A	T	N	A	T	A	A	C	A	C	T	G	A	T	G	C	C	T	C	A	N	T	G	N	N	C	G	C	N	N	A	N	T	G
Fonado_C5N7WANXX_L003_Plate3_A12_X5	G	A	G	A	C	C	A	C	A	G	G	T	A	T	A	G	T	G	A	T	G	G	C	A	T	T	N	A	C	G	C	N	T	T	A	T	G	G	C	N	T	A	C	G	A	A	A	T	G
Genesis_C7JK7ANXX_L002_Plate5_C02_X5	C	A	G	A	C	C	A	C	A	A	G	T	A	T	G	G	T	A	A	T	G	A	C	A	C	T	G	C	C	G	C	C	T	T	A	T	T	G	G	C	T	G	C	G	T	A	A	C	G
Grant_C7JK7ANXX_L001_Plate4_D04_X5	C	A	G	C	A	T	T	C	T	A	G	T	T	C	G	A	C	A	A	T	G	G	T	A	C	G	G	A	C	G	C	N	T	T	G	T	T	G	G	T	T	G	C	G	A	A	A	T	A
Greenfeast68_C4WACACXX_L002_Plate1_A10_X5	G	A	G	A	A	C	A	C	A	G	C	N	A	T	A	A	T	A	A	N	A	G	C	N	N	T	G	C	T	G	C	C	N	T	G	N	T	G	C	C	T	G	T	G	T	A	C	T	A
Greenshaft_C5N7WANXX_L002_Plate2_C10_X5	C	G	G	C	C	T	A	C	T	G	C	T	A	T	G	A	T	A	A	T	G	G	C	A	T	G	A	C	C	G	C	C	T	T	A	T	T	G	G	C	T	A	T	G	A	A	A	T	A
Headliner_C5N7WANXX_L002_Plate2_C11_X5	C	A	G	A	C	C	A	C	A	A	C	A	A	T	G	G	T	A	C	T	A	G	C	A	C	G	G	C	C	G	C	C	T	T	G	N	T	G	G	N	T	G	C	G	A	A	A	T	G
Jof_C4WACACXX_L002_Plate1_A11_X5	G	A	G	A	A	T	A	C	T	G	G	T	A	T	G	A	T	A	A	T	G	G	C	A	N	T	N	A	T	G	N	C	T	T	G	T	T	G	C	C	T	A	T	G	A	A	C	T	A
K00-2080_C5N7WANXX_L002_Plate2_C12_X5	G	A	G	C	A	C	A	T	A	A	G	T	A	T	G	A	T	A	A	T	G	G	C	G	C	T	A	C	T	G	A	C	T	T	A	N	T	A	G	C	T	G	C	G	T	A	C	T	G
K90-2079_C4WACACXX_L002_Plate1_A12_X5	C	N	G	C	C	C	T	C	A	G	G	T	T	T	G	A	T	A	A	C	G	G	C	A	T	T	N	C	C	G	C	C	T	T	A	A	T	G	G	T	T	G	C	G	A	G	A	T	G
K90-2207_C5N7WANXX_L002_Plate2_D01_X5	G	A	N	C	C	C	A	C	T	A	N	T	A	T	G	G	T	A	A	T	G	G	C	N	T	T	A	C	T	G	C	A	T	C	A	T	T	G	N	T	N	N	C	G	A	A	A	T	G
K94-2029_C5N7WANXX_L002_Plate2_D02_X5	C	N	G	C	C	C	T	C	A	A	G	T	T	T	G	A	T	A	A	T	G	G	C	G	T	T	A	C	C	G	C	C	T	C	A	A	T	G	G	T	T	G	C	G	A	G	A	T	G
K95-2063_C5N7WANXX_L002_Plate2_D03_X5	G	G	G	A	C	T	A	T	A	A	G	T	T	T	G	A	C	A	A	C	G	G	C	A	T	G	A	A	N	G	C	A	N	C	A	A	G	G	G	C	C	G	T	G	T	A	A	T	A
K95-2108_C4WACACXX_L002_Plate1_B01_X5	G	G	G	C	A	T	A	T	T	A	G	T	T	T	G	A	C	A	A	T	G	G	C	N	T	G	A	A	T	G	C	C	T	T	A	N	T	G	G	T	T	G	C	G	T	A	A	T	A
K95-2185_C5N7WANXX_L002_Plate2_D04_X5	C	G	G	C	A	C	T	C	T	A	G	T	T	T	G	G	T	A	C	T	G	G	C	G	C	T	A	C	C	G	C	C	T	C	A	A	T	G	C	T	T	G	C	G	A	A	A	T	A
K95-2198_C5N7WANXX_L003_Plate3_B01_X5	G	A	G	C	A	C	A	C	T	A	C	T	A	T	G	G	T	A	A	T	G	G	C	A	T	T	G	C	T	G	C	A	T	C	G	T	T	G	C	T	T	A	C	G	A	A	A	T	A
K96-1670_C5N7WANXX_L003_Plate3_B02_X5	G	A	G	C	C	T	A	C	T	A	G	A	A	T	A	G	T	A	A	C	A	A	C	A	T	T	G	A	T	G	C	A	T	T	A	T	T	G	G	C	T	A	C	A	N	A	A	C	G
K96-2030_C7JK7ANXX_L001_Plate4_B04_X5	G	A	G	C	C	C	A	C	T	N	G	T	A	T	G	A	T	A	C	T	G	G	C	A	T	T	G	C	T	G	C	A	T	T	A	T	T	G	G	N	T	G	T	G	A	A	A	T	G
K96-2052_C5N7WANXX_L002_Plate2_D05_X5	G	N	G	C	C	C	T	C	T	A	C	A	T	T	G	A	T	A	C	C	G	G	C	G	T	T	G	A	T	G	C	C	T	C	G	A	T	G	C	T	T	G	C	G	A	A	A	T	G
K96-2058_C5N7WANXX_L002_Plate2_D06_X5	C	A	A	A	C	C	A	C	T	G	C	T	A	T	G	G	T	A	C	T	G	G	C	A	T	T	A	C	C	G	C	C	T	C	A	A	T	G	G	C	T	A	C	G	A	A	A	T	G
K96-2068_C4WACACXX_L002_Plate1_B02_X5	C	G	G	C	A	C	T	C	T	A	C	T	T	T	A	G	T	G	C	T	A	G	C	G	T	T	A	C	C	G	C	C	N	T	N	A	T	G	G	C	T	G	C	G	A	G	A	N	G
K96-2166_C5N7WANXX_L003_Plate3_B03_X5	C	G	G	C	A	C	T	C	T	A	G	T	T	T	G	G	C	A	C	T	G	G	C	A	T	T	A	C	C	G	C	C	T	T	A	A	T	G	C	T	T	G	C	G	A	A	A	T	A
K96-2207_C5N7WANXX_L003_Plate3_B04_X5	G	A	A	C	C	C	A	N	T	A	C	T	A	T	G	G	T	A	A	T	G	G	C	N	T	T	G	C	T	G	C	A	T	T	A	T	T	G	C	T	C	A	T	G	A	A	A	T	G
K97-2162_C5N7WANXX_L002_Plate2_D08_X5	G	N	G	A	C	C	A	T	A	A	G	T	A	T	A	G	C	A	A	T	G	G	C	A	C	T	A	A	C	G	A	A	T	T	G	A	T	G	C	T	T	G	T	G	N	N	C	T	G
K97-2170_C5N7WANXX_L002_Plate2_D09_X5	C	G	G	A	C	C	A	T	A	A	G	A	T	T	A	A	C	A	A	C	G	G	C	A	T	T	A	A	C	G	A	A	N	C	A	A	T	G	C	T	C	G	T	G	T	A	C	T	A
Kuru_C5N7WANXX_L002_Plate2_D10_X5	G	A	G	C	N	T	A	C	T	G	G	A	T	T	G	A	T	A	A	C	A	G	C	A	C	T	G	C	T	G	C	C	T	T	A	T	T	G	G	C	T	G	C	G	T	G	A	T	A
M410_C7JK7ANXX_L001_Plate4_D03_X5	G	A	G	C	A	T	A	T	T	A	G	T	A	T	G	A	C	A	A	T	G	G	C	A	T	G	A	C	T	G	C	C	T	T	A	T	T	G	G	C	C	G	T	N	T	G	A	T	A
MN314_C7JK7ANXX_L002_Plate5_C03_X5	C	A	G	C	A	T	T	C	T	A	G	T	T	T	G	A	T	A	A	C	G	G	N	G	C	T	G	C	C	G	A	C	T	T	A	A	T	G	G	C	T	G	C	G	T	A	A	T	G
Marquis_C5N7WANXX_L002_Plate2_D11_X5	G	A	G	C	A	C	A	N	A	A	G	T	A	T	A	A	T	G	A	T	G	A	C	A	T	N	G	C	T	G	A	C	T	T	A	T	G	G	G	C	T	G	T	G	A	A	A	T	G
Mini_C4WACACXX_L002_Plate1_B09_X5	C	A	G	C	A	C	A	C	A	G	C	T	A	T	A	A	C	A	N	T	N	G	C	A	C	T	G	C	T	G	C	A	T	T	G	N	T	G	G	C	T	G	T	G	A	G	A	T	A
Mini93_C7JK7ANXX_L001_Plate4_D02_X5	C	G	G	C	A	C	A	N	A	A	G	T	T	T	A	G	C	A	A	C	G	G	C	A	N	G	A	C	C	G	C	N	T	T	G	A	G	G	G	C	T	A	C	G	T	A	C	T	G
NewEra_C7JK7ANXX_L001_Plate4_D01_X5	C	G	G	C	C	T	T	T	T	A	G	A	T	C	G	A	C	A	A	T	G	G	T	A	C	T	A	A	C	G	C	C	T	C	A	A	T	G	G	T	T	G	C	G	N	A	A	T	G
NewWales_C7JK7ANXX_L001_Plate4_C12_X5	C	G	G	C	A	C	T	C	T	A	G	A	T	T	G	G	T	A	A	C	A	G	C	G	T	T	A	A	C	G	C	C	T	C	A	A	T	G	G	T	T	G	C	G	A	G	A	T	G
Novella_C5N7WANXX_L003_Plate3_B05_X5	G	A	G	C	C	T	A	C	T	A	G	A	A	C	G	A	T	A	A	T	A	G	C	G	C	T	A	A	C	G	C	C	T	T	G	A	T	G	C	C	N	G	N	N	A	G	A	T	G
OSU442-15_C4WACACXX_L002_Plate1_B03_X5	C	A	A	C	C	T	T	T	T	A	G	A	T	T	G	A	N	G	A	T	A	G	C	A	C	N	G	N	C	G	C	A	T	T	G	T	T	A	G	T	T	G	T	A	T	G	A	C	G
OSU445-66_C7JK7ANXX_L001_Plate4_B05_X5	G	A	G	C	C	C	A	C	N	A	G	T	T	T	G	A	T	G	A	C	G	G	C	A	N	T	G	C	T	G	C	C	T	T	A	A	T	G	G	C	C	G	T	G	A	A	C	T	G
OSU54-16_C5N7WANXX_L003_Plate3_B06_X5	C	G	G	C	A	T	A	C	T	A	C	T	T	T	A	A	T	A	A	C	A	A	C	A	C	T	A	A	C	G	C	C	T	T	A	T	T	A	C	T	C	G	T	N	A	A	A	T	G
OSU547-6_C5N7WANXX_L003_Plate3_B07_X5	C	N	G	C	C	T	A	C	T	A	C	A	T	T	G	A	T	A	A	T	A	G	C	A	C	T	G	A	C	G	C	A	T	T	A	T	T	A	G	C	T	A	T	G	N	G	C	T	A
OSU559_C5N7WANXX_L003_Plate3_B08_X5	C	A	G	C	C	T	A	C	T	A	C	A	T	T	G	A	T	A	A	C	G	G	C	A	C	T	G	A	C	G	C	C	T	T	G	N	G	A	G	C	C	A	T	G	A	A	C	T	G
OSU56-3_C5N7WANXX_L003_Plate3_B09_X5	C	G	G	C	A	T	A	C	T	A	C	A	T	T	G	A	T	A	A	T	G	A	C	G	C	T	N	A	C	G	C	C	T	T	G	T	T	A	C	T	C	G	T	G	A	A	C	T	A
OSU605_C5N7WANXX_L003_Plate3_B10_X5	C	A	G	C	C	C	A	C	A	A	C	T	A	T	G	A	T	A	A	T	G	G	C	A	T	T	G	N	C	G	C	C	T	T	G	A	T	G	G	T	T	A	T	G	T	A	A	T	G
OSU615-15_C4WACACXX_L002_Plate1_B04_X5	C	A	A	C	C	T	A	C	T	A	C	A	N	T	G	A	T	A	A	T	G	G	C	A	T	T	G	A	C	G	C	C	T	T	G	T	T	A	G	C	T	A	T	G	A	A	C	T	G
OSU65_C5N7WANXX_L003_Plate3_B11_X5	C	A	G	C	C	C	A	C	A	A	C	T	A	T	G	A	T	A	A	T	G	G	C	A	T	T	G	C	C	G	C	C	T	T	G	A	T	G	G	T	T	A	T	G	T	A	A	T	G
OSU663_C7JK7ANXX_L001_Plate4_B06_X5	C	A	G	C	C	T	A	C	T	A	C	T	A	T	G	A	T	A	A	T	A	G	C	A	C	T	A	A	C	G	C	A	T	T	A	T	T	A	G	T	T	A	T	G	T	G	C	T	G
OSU814_C7JK7ANXX_L001_Plate4_B07_X5	C	A	G	C	C	T	A	C	T	A	C	T	A	T	G	A	T	A	A	T	A	G	C	A	C	T	A	A	C	G	C	A	T	T	A	T	T	A	G	N	T	A	T	G	T	G	C	T	G
OSU826_C5N7WANXX_L003_Plate3_B12_X5	C	G	G	C	C	C	A	C	T	A	C	T	N	T	A	G	N	A	A	T	A	A	C	G	C	G	A	A	T	G	C	C	T	T	G	T	T	A	C	T	T	G	T	N	A	G	N	T	G
OSUB547-29_C7JK7ANXX_L001_Plate4_B08_X5	C	A	G	C	C	T	A	N	T	A	G	T	A	T	G	A	T	A	A	T	G	G	C	A	C	T	A	C	C	G	C	A	T	T	A	A	T	A	G	T	T	A	T	G	A	G	A	T	G
OSUB620-1_C7JK7ANXX_L001_Plate4_B09_X5	C	A	G	C	C	T	A	T	T	G	G	T	A	T	G	A	N	A	A	C	A	G	T	A	N	T	A	C	C	G	C	A	T	T	G	T	T	A	G	C	T	A	T	N	N	G	A	T	G
Oasis_C7JK7ANXX_L002_Plate5_C04_X5	C	A	G	C	N	T	A	C	T	A	G	T	T	C	G	A	T	A	A	T	N	G	T	A	C	G	G	A	C	G	C	A	T	T	N	A	T	A	G	T	T	A	C	G	T	A	A	T	A
Onward_C5N7WANXX_L003_Plate3_C02_X5	G	A	G	C	A	C	A	C	T	A	C	T	A	T	G	A	T	A	A	T	A	G	C	A	T	T	G	C	T	G	C	N	T	T	A	A	T	G	C	C	C	G	C	G	A	G	C	N	A
Orbit_C4WACACXX_L002_Plate1_B10_X5	C	A	G	C	C	C	A	C	A	A	C	A	A	T	G	A	T	A	A	T	N	A	C	A	C	G	G	C	C	G	C	C	T	T	A	T	T	G	G	T	T	G	C	G	N	A	A	N	G
P10110_C7JK7ANXX_L001_Plate4_D06_X5	C	A	G	C	C	T	A	C	T	A	G	T	A	C	A	A	T	A	A	C	G	G	C	A	T	T	G	C	C	G	C	C	N	T	A	T	T	G	C	T	T	A	C	G	A	A	A	T	G
PFR00-8212_C7JK7ANXX_L002_Plate5_A06_X5	G	A	G	C	C	C	A	C	T	A	G	T	A	T	A	A	T	A	A	T	A	G	C	A	C	T	G	A	T	G	C	A	T	C	A	T	T	G	G	C	C	A	C	G	A	A	A	T	G
PFR00-8257_C7JK7ANXX_L002_Plate5_A05_X5	C	A	G	C	C	T	A	C	T	A	G	A	A	T	A	G	T	G	A	C	A	G	C	A	T	T	G	A	C	G	C	A	T	T	G	T	T	G	G	C	T	A	C	G	T	A	A	T	G
PFR00-8264_C5N7WANXX_L002_Plate2_A03_X5	C	A	G	C	C	T	A	C	T	A	G	A	A	T	A	G	T	G	A	C	A	G	C	A	T	T	G	A	C	G	C	A	T	T	G	T	T	G	G	C	T	A	C	G	T	A	A	T	G
PFR00-8266_C7JK7ANXX_L001_Plate4_A02_X5	C	A	G	C	C	T	A	C	T	A	G	A	A	T	A	G	T	G	A	C	A	G	C	A	T	T	N	A	C	G	C	A	T	T	N	T	T	G	G	C	T	A	C	G	T	A	A	T	G
PFR01-785_C5N7WANXX_L003_Plate3_A01_X5	C	A	G	C	C	T	A	C	T	N	G	A	A	T	A	G	T	G	A	C	A	G	C	A	T	T	G	A	C	G	C	A	T	T	G	T	T	G	G	C	T	A	C	G	T	A	A	T	G
PFR01-788_C5N7WANXX_L002_Plate2_A02_X5	G	A	G	C	C	T	A	C	T	G	C	T	N	T	A	G	T	G	A	C	A	G	C	A	N	T	A	A	T	G	A	A	T	T	G	T	T	G	G	C	T	A	C	G	T	A	A	N	G
PFR01-794_C7JK7ANXX_L001_Plate4_A01_X5	C	A	G	C	C	T	A	C	T	A	G	N	A	T	A	G	T	G	A	C	A	G	C	A	N	T	G	A	C	G	C	A	T	T	G	T	T	G	G	C	T	A	C	G	T	A	A	T	G
PFR02-A10_C7JK7ANXX_L002_Plate5_D03_X5	G	A	G	A	C	C	A	C	A	A	G	T	A	T	G	G	T	A	C	T	G	G	T	A	C	T	G	C	T	G	C	C	C	N	N	T	T	G	G	C	T	G	C	G	T	A	A	C	A
PFR02-A17_C5N7WANXX_L002_Plate2_A12_X5	G	A	G	A	C	C	A	C	T	A	C	T	A	T	A	G	T	A	C	T	G	G	T	A	C	G	G	A	T	G	C	C	T	T	N	T	T	G	G	C	T	G	C	G	T	A	A	T	A
PFR02-A23_C5N7WANXX_L003_Plate3_A03_X5	G	A	G	C	C	C	A	C	T	G	G	T	A	T	A	G	T	A	C	T	G	G	C	A	N	G	G	A	T	G	C	C	N	T	G	A	T	G	G	C	T	G	C	G	A	A	A	T	A
PFR02-A25_C5N7WANXX_L003_Plate3_A04_X5	G	A	G	C	C	C	A	C	T	A	C	T	A	T	G	G	T	A	A	T	G	G	T	A	C	G	G	C	T	G	C	C	C	T	A	T	T	G	G	T	T	G	C	G	T	A	A	N	A
PFR02-A26_C5N7WANXX_L002_Plate2_B01_X5	C	A	G	C	C	C	A	C	A	N	G	T	A	T	G	A	T	A	A	T	G	G	C	A	C	T	G	A	C	G	C	C	C	T	A	A	T	G	G	C	N	G	C	G	A	A	A	T	A
PFR02-A27_C5N7WANXX_L003_Plate3_A05_X5	G	A	G	A	C	T	A	C	T	A	G	T	A	T	G	G	T	A	C	T	G	G	C	A	C	T	G	C	T	G	C	C	C	T	G	T	T	A	G	C	T	G	C	G	A	A	N	T	G
PFR02-A28_C7JK7ANXX_L001_Plate4_A07_X5	C	A	G	A	C	T	A	C	A	A	G	T	A	T	G	G	T	A	C	T	G	G	C	A	T	T	G	C	C	G	C	C	T	T	G	A	T	A	G	C	T	G	T	G	A	A	A	T	A
PFR02-A30_C5N7WANXX_L002_Plate2_B02_X5	G	A	G	A	C	T	A	C	T	A	G	T	A	T	G	G	T	A	C	T	G	G	C	A	C	T	G	C	T	G	C	C	C	T	G	T	T	A	G	C	T	G	C	G	A	A	N	T	G
PFR02-A31_C5N7WANXX_L002_Plate2_B03_X5	G	A	G	A	C	T	A	C	A	A	G	T	A	T	G	N	T	A	C	T	G	G	C	A	C	T	G	C	T	G	C	C	T	T	G	A	T	A	G	C	T	G	T	G	A	A	A	N	A
PFR02-A33_C5N7WANXX_L003_Plate3_A06_X5	G	A	G	A	C	T	A	C	T	G	G	T	A	T	G	A	T	A	A	T	G	G	T	A	T	T	G	C	T	G	C	C	C	T	A	T	T	A	G	C	T	G	C	G	A	A	A	T	A
PFR02-A35_C5N7WANXX_L003_Plate3_A07_X5	G	A	G	A	C	T	A	C	T	A	G	T	A	T	G	G	T	A	C	T	N	G	C	A	C	T	G	C	T	G	C	C	C	T	G	T	T	A	G	C	T	G	C	G	A	A	N	T	G
PFR02-A40_C7JK7ANXX_L001_Plate4_A04_X5	G	A	G	C	C	C	A	C	A	A	C	T	A	T	G	G	T	G	A	C	A	A	C	A	T	G	A	C	T	G	C	C	T	T	G	T	T	A	G	C	T	A	C	G	A	A	A	C	G
PFR02-A44_C7JK7ANXX_L001_Plate4_A05_X5	G	A	G	C	C	T	A	C	A	G	G	T	N	T	G	A	N	A	A	C	N	G	C	A	C	T	A	N	T	G	C	C	T	T	G	T	T	A	G	C	T	A	C	G	A	A	A	N	G
PFR02-A45_C5N7WANXX_L002_Plate2_A08_X5	G	A	G	A	C	C	A	C	A	G	G	T	A	T	A	A	T	A	C	C	A	G	T	A	T	G	A	C	T	G	C	C	T	N	A	A	T	A	G	C	T	A	C	G	A	A	A	T	G
PFR02-A47_C5N7WANXX_L003_Plate3_A02_X5	G	A	G	C	C	C	A	C	A	A	C	T	A	T	G	A	T	A	A	C	G	G	C	A	C	G	A	C	T	G	C	C	T	T	G	T	T	A	G	C	T	G	C	G	T	A	A	T	G
PFR02-A50_C5N7WANXX_L002_Plate2_A09_X5	C	A	G	A	C	C	A	C	A	A	C	T	A	T	G	G	T	G	A	C	G	A	C	A	T	G	A	C	N	G	C	C	T	T	G	T	T	A	G	C	T	G	C	G	A	A	A	C	G
PFR02-A51_C5N7WANXX_L002_Plate2_A10_X5	C	G	G	C	C	C	A	C	T	G	C	A	A	T	A	G	T	A	C	T	G	G	T	A	C	T	G	N	C	G	A	C	C	T	A	T	T	G	G	C	T	G	C	G	A	A	A	T	G
PFR02-A52_C4WACACXX_L002_Plate1_A02_X5	C	A	G	C	C	C	A	C	A	A	C	T	A	T	A	G	T	A	C	T	G	A	C	A	C	G	N	C	C	G	C	C	T	T	N	T	T	G	G	C	T	G	C	G	T	A	A	C	A
PFR02-B39_C5N7WANXX_L002_Plate2_A11_X5	C	A	G	A	A	C	A	C	A	A	G	A	A	T	A	A	T	A	C	C	A	A	C	A	C	T	G	A	C	G	C	C	T	T	A	A	T	G	G	N	T	A	T	G	A	A	A	C	G
PFR02-D40_C7JK7ANXX_L002_Plate5_A04_X5	C	A	G	A	C	C	A	C	A	A	G	T	A	T	G	G	T	A	C	T	G	A	T	A	C	G	G	C	C	T	C	A	T	T	A	A	T	G	G	T	T	G	C	A	T	A	A	T	G
PFR02-D51_C7JK7ANXX_L001_Plate4_A03_X5	C	A	G	C	C	T	A	C	T	A	G	A	A	T	A	G	T	G	A	C	A	G	C	A	T	T	G	A	C	G	C	A	T	T	G	T	T	G	N	C	T	A	C	G	T	A	A	T	G
PFR02-D54_C5N7WANXX_L002_Plate2_A04_X5	C	A	G	C	C	T	A	C	T	A	G	A	A	T	A	G	T	G	A	C	A	G	C	A	T	T	G	A	C	G	C	A	T	T	G	T	T	G	G	C	T	A	C	G	T	A	A	T	G
PFR02-D55_C5N7WANXX_L002_Plate2_A05_X5	C	A	G	C	C	T	A	C	T	A	G	A	A	T	A	G	T	G	A	C	A	G	C	A	T	T	G	N	N	G	C	A	T	T	G	T	T	G	G	C	N	A	C	G	T	A	A	T	G
PFR02-D56_C5N7WANXX_L002_Plate2_A06_X5	C	A	G	C	C	T	A	C	N	A	G	A	A	T	A	G	T	G	A	C	A	G	C	A	T	T	G	A	C	G	C	A	T	T	G	T	T	G	G	C	N	A	C	G	T	A	A	T	G
PFR04-A08_C7JK7ANXX_L002_Plate5_A02_X5	G	A	G	A	C	C	A	C	T	A	G	T	A	T	G	A	T	A	C	T	N	A	C	A	C	G	G	A	T	G	A	C	C	T	A	A	T	G	G	C	T	G	C	G	T	A	A	T	G
PFR04-A14_C7JK7ANXX_L001_Plate4_A06_X5	C	A	G	C	C	T	A	C	T	A	G	T	N	T	G	A	T	A	A	T	G	G	C	A	T	T	G	A	C	G	C	C	C	T	A	A	T	G	G	C	T	A	C	G	A	A	A	T	G
PFR04-A15_C5N7WANXX_L002_Plate2_A07_X5	C	A	G	A	A	C	A	C	A	G	G	T	A	T	G	G	T	A	C	T	A	G	T	A	T	T	A	N	C	G	C	C	T	T	G	A	T	G	G	C	T	A	T	G	A	A	A	C	G
PFR04-A17-B_C5N7WANXX_L002_Plate2_D12_X5	C	A	G	A	C	C	A	C	A	A	C	T	A	T	G	A	T	A	C	T	G	A	C	A	C	G	G	C	C	G	C	C	T	T	G	T	T	G	G	C	T	G	C	G	T	A	A	T	G
PFR05-B11_C7JK7ANXX_L002_Plate5_A07_X5	C	A	G	A	C	C	A	C	T	A	G	T	A	T	G	G	T	A	C	C	G	A	T	A	C	T	G	C	C	T	A	A	T	T	A	A	T	G	G	T	T	A	C	A	A	A	A	T	G
PFR05-B17_C7JK7ANXX_L002_Plate5_D04_X5	G	A	G	C	C	T	A	C	T	A	G	T	N	C	G	A	T	A	A	T	G	G	C	A	T	T	G	C	T	T	C	A	T	T	A	T	T	G	G	T	T	A	C	G	T	A	A	T	G
PFR06-A14_C7JK7ANXX_L002_Plate5_D05_X5	C	A	G	C	C	C	A	C	A	A	C	T	T	T	A	G	T	A	A	T	G	A	C	A	T	T	G	C	C	G	C	C	T	T	G	N	T	G	G	C	T	G	C	G	T	A	A	C	G
PFR10-A14_C4WACACXX_L002_Plate1_A04_X5	C	A	G	C	C	T	A	C	T	G	G	A	N	T	G	A	T	G	A	T	A	G	N	A	C	G	G	N	C	T	C	A	T	T	A	T	T	G	G	N	T	G	T	N	T	A	A	T	G
PFR10-A16_C7JK7ANXX_L001_Plate4_A10_X5	C	A	A	A	C	C	A	C	T	G	G	A	A	T	G	G	T	G	A	T	G	G	T	A	T	T	N	C	C	T	C	A	T	T	G	T	T	G	C	C	T	A	N	G	T	N	A	T	G
PFR10-A17_C5N7WANXX_L002_Plate2_B07_X5	G	A	G	C	C	T	A	C	A	A	G	T	A	T	G	A	T	A	C	C	G	G	C	A	T	T	G	A	T	G	C	C	C	T	A	A	T	G	G	N	T	A	T	G	A	A	A	T	G
PFR10-A19_C5N7WANXX_L002_Plate2_B08_X5	G	A	G	C	C	T	A	C	A	A	G	T	A	T	G	A	T	A	C	C	G	G	C	A	T	T	G	A	T	G	C	C	C	T	A	A	T	G	G	C	T	A	T	G	A	A	A	T	G
PFR10-A21_C5N7WANXX_L002_Plate2_B04_X5	G	A	G	C	C	T	A	C	A	A	G	T	A	T	G	A	T	A	C	C	G	G	C	A	C	T	G	A	T	G	C	C	C	T	A	A	T	G	G	C	N	A	T	G	A	A	A	T	G
PFR10-A22_C7JK7ANXX_L001_Plate4_A09_X5	G	A	G	C	C	T	A	C	A	A	G	T	A	T	G	A	T	A	C	C	G	G	C	A	C	T	G	A	T	G	C	C	C	T	A	A	T	G	G	C	T	A	T	G	A	A	A	T	G
PFR10-A24_C4WACACXX_L002_Plate1_A03_X5	G	A	G	C	C	T	A	C	A	A	G	T	A	T	G	A	T	A	C	C	G	G	C	A	N	T	N	A	T	G	C	C	C	T	A	N	T	G	G	C	T	A	T	G	N	A	A	T	G
PFR10-A25_C7JK7ANXX_L001_Plate4_A12_X5	G	A	G	C	C	T	A	C	A	A	G	T	A	T	G	A	T	A	C	C	G	G	C	A	N	T	G	A	N	G	C	C	C	T	A	A	T	G	G	C	T	A	T	G	A	A	A	T	G
PFR10-A26_C5N7WANXX_L003_Plate3_A08_X5	G	A	G	C	C	T	A	C	A	A	G	T	A	T	G	A	T	A	C	C	G	G	C	A	T	T	G	A	T	G	C	C	C	T	A	A	T	G	G	C	T	A	T	G	A	A	A	T	G
PFR11-A09_C5N7WANXX_L002_Plate2_B06_X5	C	A	G	C	C	T	A	C	T	G	G	A	A	T	G	A	T	G	A	T	A	G	T	A	C	G	G	N	C	T	C	A	T	T	A	N	T	G	G	N	T	G	C	G	T	A	A	T	G
PFR11-A11_C5N7WANXX_L002_Plate2_B05_X5	G	A	G	A	C	T	A	C	T	A	G	T	A	T	G	A	T	A	C	T	G	G	T	A	T	T	G	A	T	T	A	A	C	T	A	T	G	G	C	C	T	A	T	G	A	N	A	T	G
PFR11-A12_C7JK7ANXX_L001_Plate4_A08_X5	C	A	G	C	C	T	A	C	A	G	G	A	A	T	G	G	T	G	C	T	G	G	T	A	N	T	G	A	C	T	A	A	C	T	N	T	T	G	C	C	T	A	T	G	N	A	A	T	G
PFR11-A16_C7JK7ANXX_L001_Plate4_B01_X5	G	A	A	C	C	C	A	C	A	A	G	T	A	T	N	A	T	G	C	C	G	G	C	N	T	T	G	A	T	G	C	C	T	T	G	N	T	G	G	C	T	A	C	G	A	A	A	T	G
PFR11-A17_C7JK7ANXX_L001_Plate4_A11_X5	G	A	G	A	C	C	A	C	T	A	G	T	A	T	G	A	T	A	C	C	G	G	C	A	C	G	G	A	T	G	A	C	T	T	A	T	T	G	G	C	N	G	C	G	T	A	A	T	A
PFR12-A06_C7JK7ANXX_L002_Plate5_A12_X5	C	A	A	C	C	C	A	C	A	G	G	A	A	T	N	G	T	A	A	T	A	G	N	A	T	T	G	C	C	T	C	A	T	T	A	A	T	G	C	C	T	A	C	G	A	A	A	T	G
PFR12-A07_C7JK7ANXX_L002_Plate5_B01_X5	G	A	A	A	C	C	A	C	A	A	G	A	A	T	G	A	T	A	A	C	A	G	T	N	T	T	G	C	T	T	C	A	T	C	A	A	T	G	C	C	T	N	T	G	T	A	A	T	G
PFR12-A08_C7JK7ANXX_L002_Plate5_A08_X5	G	A	A	C	C	C	A	C	A	A	G	A	A	T	G	A	T	G	A	C	A	G	C	A	T	T	G	C	T	G	C	C	T	C	A	T	T	G	C	C	T	A	T	G	T	A	A	T	G
PFR12-A09_C7JK7ANXX_L002_Plate5_A11_X5	G	A	G	A	C	T	A	C	T	N	G	T	A	T	G	A	T	A	C	T	G	G	T	A	T	T	G	A	T	T	A	A	C	T	A	T	G	G	C	C	T	A	T	G	A	A	A	N	G
PFR12-A10_C7JK7ANXX_L002_Plate5_A09_X5	G	G	G	A	C	C	A	C	T	G	G	A	A	T	A	A	T	A	C	T	A	G	C	A	C	G	A	A	T	G	N	C	T	T	A	N	T	G	G	C	T	G	C	G	T	A	A	T	G
PFR12-A11_C7JK7ANXX_L002_Plate5_A10_X5	G	A	A	A	C	C	A	C	T	N	G	T	A	T	G	G	T	G	C	T	N	A	C	A	T	T	G	C	T	G	A	A	C	T	A	T	T	G	C	C	T	A	C	G	T	A	A	T	G
PFR12-A12_C7JK7ANXX_L002_Plate5_B02_X5	C	A	G	A	C	C	A	C	A	A	G	A	T	T	G	A	T	G	A	C	N	A	C	A	T	T	G	C	C	T	N	C	C	T	G	T	T	G	G	C	T	G	T	G	T	G	A	T	G
PFR12-A13_C7JK7ANXX_L002_Plate5_B04_X5	C	A	G	A	C	C	A	C	A	A	G	T	A	T	N	G	T	A	C	T	G	A	C	A	C	T	G	N	C	G	C	C	T	T	A	T	T	G	G	N	T	G	C	G	T	A	A	C	G
PFR12-A14_C7JK7ANXX_L002_Plate5_B03_X5	N	A	G	A	C	T	A	C	T	A	G	T	A	T	G	A	T	A	C	C	G	A	C	A	C	G	G	A	T	G	C	C	T	T	G	A	T	G	G	C	T	A	C	G	T	A	N	T	G
PFR12-A15_C4WACACXX_L002_Plate1_A05_X5	G	A	G	A	C	C	A	C	T	A	G	T	T	T	G	A	T	A	C	T	N	A	C	A	C	G	G	A	T	G	A	C	C	T	G	T	T	G	G	C	T	G	T	G	A	A	A	T	G
PFR12-A16_C7JK7ANXX_L002_Plate5_B07_X5	C	A	G	C	C	T	A	C	T	A	G	T	A	T	G	A	T	A	C	C	G	G	C	A	C	T	G	A	C	G	C	C	C	T	A	A	T	G	G	C	T	A	C	G	A	A	A	T	G
PFR12-A17_C7JK7ANXX_L002_Plate5_B06_X5	C	A	G	A	C	C	A	C	T	A	G	T	A	T	A	A	T	A	A	T	N	A	C	A	C	G	G	A	T	G	C	C	C	T	A	A	T	G	G	C	T	G	C	G	T	A	A	T	G
PFR12-A18_C5N7WANXX_L002_Plate2_B09_X5	G	A	G	A	C	C	A	C	T	A	G	T	A	T	G	A	T	A	C	C	N	A	C	A	C	G	A	A	N	G	A	C	C	T	A	T	T	G	G	C	T	A	T	G	A	A	A	T	A
PFR12-A19_C7JK7ANXX_L002_Plate5_B05_X5	C	A	G	A	C	C	A	C	A	A	G	T	A	T	A	G	T	A	C	T	G	A	C	A	C	G	G	C	C	G	C	C	T	T	A	T	T	G	G	C	T	G	C	G	T	A	A	N	G
PFR12-A20_C5N7WANXX_L002_Plate2_B10_X5	C	A	G	A	C	C	A	C	T	A	G	T	A	T	A	G	T	A	C	T	N	A	C	A	N	G	G	A	T	N	C	C	C	T	A	A	T	G	G	C	T	G	C	G	T	A	A	T	G
PFR92-845_C7JK7ANXX_L002_Plate5_A01_X5	G	A	G	C	C	C	A	C	A	A	G	T	A	T	G	A	T	G	A	C	G	G	C	G	T	T	G	A	T	G	C	C	T	T	A	T	T	G	G	C	T	A	T	G	A	G	A	T	G
PI142441_C5N7WANXX_L003_Plate3_C03_X5	C	G	G	A	C	C	A	C	T	A	G	T	T	T	G	A	T	A	A	T	N	A	C	G	C	T	G	C	T	G	A	A	T	T	G	A	T	G	C	C	C	G	T	G	A	A	A	T	G
PI142442_C5N7WANXX_L003_Plate3_C04_X5	C	G	G	A	C	C	A	C	T	A	G	T	T	T	G	A	T	A	A	T	N	A	C	G	N	T	G	C	T	G	A	A	T	T	G	A	T	G	C	C	C	G	T	N	A	A	A	T	G
Pania_C4WACACXX_L002_Plate1_B05_X5	G	A	G	C	A	T	A	C	T	A	G	T	A	T	A	A	T	A	A	T	G	G	C	A	C	T	G	C	T	G	N	A	T	T	A	T	T	G	G	C	T	G	T	G	T	A	A	T	A
Parlay_C5N7WANXX_L003_Plate3_C05_X5	G	A	G	C	C	T	A	T	T	A	G	T	A	T	G	A	C	A	A	T	G	G	C	A	C	T	G	C	T	G	C	C	C	T	A	A	T	G	G	C	T	G	T	G	T	A	A	T	G
Patea_C5N7WANXX_L003_Plate3_C06_X5	C	A	G	C	A	T	A	C	T	A	G	A	T	T	G	A	T	A	A	T	A	G	C	A	C	G	G	A	C	G	C	C	T	T	G	T	T	G	G	T	T	G	T	G	A	G	A	T	A
PerfectedFreezer_C5N7WANXX_L003_Plate3_C07_X5	C	A	G	A	N	C	T	C	T	A	G	T	A	T	G	G	T	A	A	T	G	G	C	G	T	G	A	A	C	G	C	C	T	T	G	T	T	G	C	T	T	G	C	G	A	A	A	T	A
Picton_C5N7WANXX_L003_Plate3_C08_X5	C	A	G	C	C	T	A	C	T	A	G	T	A	T	G	A	T	A	A	T	G	G	C	A	T	T	G	A	C	G	C	C	C	T	A	A	T	G	G	C	T	A	C	G	A	A	A	T	G
Piri_C7JK7ANXX_L001_Plate4_B10_X5	G	A	G	C	A	T	T	C	T	A	G	A	T	T	G	A	T	A	A	C	G	G	C	A	C	T	A	N	T	G	C	C	T	T	A	T	T	G	G	C	T	G	T	G	T	A	C	T	A
Pizzaz_C7JK7ANXX_L002_Plate5_C05_X5	G	A	G	C	C	T	A	C	A	A	G	T	A	T	G	A	T	A	N	C	G	G	C	A	T	T	G	A	T	G	C	C	C	T	A	A	T	G	G	C	T	A	T	N	A	A	A	T	G
Primelle_C5N7WANXX_L003_Plate3_C09_X5	C	G	G	C	C	C	T	T	T	A	G	A	A	T	G	A	T	A	A	C	A	G	C	N	T	T	G	C	C	G	C	A	T	T	G	A	G	G	G	C	N	G	C	G	N	A	C	T	G
Princess_C5N7WANXX_L003_Plate3_C10_X5	C	A	G	A	A	C	A	C	T	A	C	A	T	T	G	A	T	A	A	T	A	G	C	G	C	T	G	C	C	G	C	A	T	T	A	T	T	G	G	N	T	G	T	G	T	G	A	T	A
Puget_C4WACACXX_L002_Plate1_B06_X5	C	A	G	C	A	T	T	C	T	A	G	T	T	C	G	A	C	A	A	T	G	G	T	A	C	G	G	N	C	G	C	A	N	T	G	N	T	G	G	T	T	G	C	G	A	A	A	T	A
Puke_C5N7WANXX_L003_Plate3_C11_X5	C	A	G	C	A	T	A	C	T	A	G	T	T	T	G	A	T	A	A	T	A	A	C	G	T	T	G	C	C	G	C	C	T	T	A	T	T	G	G	C	T	G	T	G	A	G	A	T	A
PurplePod_C4WACACXX_L002_Plate1_B11_X5	C	G	G	A	A	T	A	C	A	A	C	A	A	C	G	A	T	G	A	T	G	A	C	A	C	G	G	A	C	T	C	A	T	T	G	A	G	G	G	C	C	G	C	G	T	G	A	N	A
Quad_C7JK7ANXX_L002_Plate5_C06_X5	C	A	G	C	A	T	A	T	T	A	G	T	A	T	G	A	T	A	A	T	A	G	C	A	C	T	A	C	N	G	C	A	T	T	A	T	T	G	G	C	C	G	T	G	A	A	A	T	A
Quantum_C7JK7ANXX_L002_Plate5_D06_X5	C	A	G	C	A	T	A	T	T	A	G	T	A	T	G	A	T	A	A	T	A	G	C	A	C	T	A	N	C	G	C	A	T	T	A	T	T	G	G	C	C	G	T	G	A	A	A	T	A
Ralca_C5N7WANXX_L003_Plate3_C12_X5	C	A	A	C	C	C	T	C	T	G	C	T	N	C	G	G	T	A	A	T	G	G	C	A	T	T	G	N	C	G	C	C	T	T	G	A	T	G	G	T	C	G	T	G	A	A	N	T	G
Ranier_C7JK7ANXX_L001_Plate4_D07_X5	C	N	G	C	C	T	A	C	T	A	G	T	A	T	G	A	C	A	A	T	G	G	T	A	C	T	G	C	C	G	C	A	C	T	G	T	T	G	G	C	T	G	T	G	A	A	A	T	G
Ravel_C7JK7ANXX_L001_Plate4_B11_X5	C	A	G	C	C	T	A	C	T	A	G	T	T	T	G	A	C	A	A	T	G	G	T	A	C	G	A	N	C	G	C	A	T	C	G	A	T	G	G	C	T	A	T	G	N	A	A	T	A
Resal_C5N7WANXX_L003_Plate3_D01_X5	C	A	G	C	C	T	A	C	T	A	G	T	A	T	G	G	C	A	A	T	G	G	T	A	C	G	A	N	C	G	C	A	T	C	A	T	T	G	G	C	T	A	T	G	A	A	A	T	A
Revolution_C7JK7ANXX_L001_Plate4_B12_X5	C	A	G	C	A	T	A	C	T	A	G	T	A	T	G	G	T	A	A	C	A	G	C	A	T	T	A	A	C	G	C	C	T	T	A	T	T	G	G	N	T	G	N	G	T	A	A	T	A
S2-271_C5N7WANXX_L003_Plate3_D02_X5	C	N	A	A	A	T	A	N	T	G	G	T	A	T	G	G	T	A	A	T	G	G	T	A	T	T	A	A	C	T	A	A	T	C	G	A	G	G	G	N	T	A	T	G	A	A	A	T	G
SSF_C7JK7ANXX_L001_Plate4_C01_X5	C	G	G	C	A	T	A	C	T	G	G	T	A	T	A	A	T	A	A	T	G	G	T	G	T	T	A	C	C	G	C	C	T	T	A	T	T	G	G	C	T	G	T	G	A	A	A	T	A
Sabre_C7JK7ANXX_L002_Plate5_C07_X5	G	A	G	C	C	T	A	C	T	G	G	T	A	T	G	A	T	A	A	T	G	G	T	A	T	T	G	C	T	G	C	C	T	T	A	T	T	G	G	C	T	A	N	G	A	A	A	T	G
Scnttan_C7JK7ANXX_L001_Plate4_D08_X5	G	A	G	C	C	C	A	C	T	A	G	T	T	T	G	A	T	A	A	T	G	G	C	A	C	N	A	C	T	G	C	C	T	T	A	A	T	G	G	C	T	G	T	G	N	A	A	T	G
Scout_C4WACACXX_L002_Plate1_B07_X5	G	A	G	C	A	T	A	C	T	A	G	T	A	N	A	A	T	A	A	T	A	G	C	A	T	T	G	A	T	G	C	A	T	T	G	T	T	G	G	T	T	A	T	G	A	A	A	T	A
Sherwood_C7JK7ANXX_L001_Plate4_C02_X5	G	A	G	C	C	T	T	C	T	G	G	T	A	T	G	A	T	A	A	C	G	G	T	A	T	T	A	A	T	G	C	C	T	T	G	A	T	G	G	T	C	G	C	G	T	N	C	T	G
Sienna_C7JK7ANXX_L002_Plate5_C08_X5	G	A	G	C	C	T	A	C	T	A	G	T	T	T	G	N	T	A	A	T	G	G	T	A	C	T	G	A	C	G	C	C	T	T	G	T	T	A	G	T	T	A	C	G	N	A	A	T	A
Snowflake_C5N7WANXX_L003_Plate3_D03_X5	C	G	G	A	N	C	N	C	T	G	G	T	A	T	G	G	T	A	A	T	A	G	T	A	T	T	A	C	C	G	N	A	C	T	A	A	T	G	G	C	T	G	C	N	T	A	A	T	A
Sonata_C7JK7ANXX_L002_Plate5_D11_X5	G	G	G	A	A	C	A	C	T	G	G	T	A	T	A	A	T	A	C	T	A	G	N	A	T	G	N	C	T	G	C	C	T	T	A	A	T	G	G	C	T	A	C	G	A	A	A	T	G
Sounder_C5N7WANXX_L003_Plate3_D04_X5	C	G	G	C	A	T	A	C	T	G	G	T	A	T	A	A	T	A	A	T	G	G	T	G	T	T	A	C	C	G	C	C	T	T	A	T	T	G	G	C	T	G	T	G	A	A	A	T	A
Spring_C7JK7ANXX_L002_Plate5_C09_X5	G	A	G	C	A	T	A	C	T	G	G	T	A	T	G	A	T	A	A	C	G	G	T	A	C	T	A	A	T	G	C	C	T	T	A	T	T	G	G	C	T	G	C	G	T	A	A	T	A
SugarDaddy_C7JK7ANXX_L001_Plate4_D09_X5	C	A	G	C	C	C	A	C	T	A	G	T	N	T	G	A	T	A	A	T	G	G	C	A	C	T	G	A	T	G	C	A	T	T	G	A	T	G	C	C	C	G	T	G	A	A	A	T	G
SundanceII_C7JK7ANXX_L001_Plate4_D05_X5	C	A	G	C	A	T	T	C	T	G	G	T	T	C	G	A	C	A	A	T	G	G	T	A	C	G	N	A	C	G	C	A	T	T	G	T	T	G	G	T	T	G	C	G	A	A	A	T	A
Supergreen_C7JK7ANXX_L001_Plate4_C03_X5	G	A	G	A	A	T	T	C	T	A	G	T	A	T	A	A	T	N	A	T	G	G	C	A	N	T	G	A	C	G	A	A	T	T	G	A	T	G	C	C	T	G	T	G	T	A	A	T	G
Talbot_C7JK7ANXX_L002_Plate5_C10_X5	N	A	G	C	N	N	A	C	T	A	G	T	A	T	N	A	T	N	N	T	G	A	N	A	T	N	A	A	N	G	C	C	T	T	A	A	T	N	G	C	T	A	C	G	T	A	A	N	G
Tasman_C5N7WANXX_L003_Plate3_D05_X5	G	A	G	C	A	T	A	C	T	N	G	A	T	T	A	A	T	A	A	C	G	G	C	A	T	T	G	C	T	G	C	A	T	T	A	T	T	G	G	C	T	G	C	A	T	A	A	T	A
Tere_C7JK7ANXX_L002_Plate5_C11_X5	G	A	G	C	A	T	A	C	T	G	G	A	T	T	A	A	T	A	A	C	G	G	C	A	T	T	G	C	T	G	C	A	T	T	A	T	T	G	G	C	T	G	C	A	T	A	A	T	A
Triad_C7JK7ANXX_L002_Plate5_D07_X5	G	A	G	C	C	T	A	C	A	A	G	T	A	T	G	A	T	A	A	T	G	A	C	G	C	G	G	C	T	G	C	C	T	T	A	A	T	G	G	C	T	A	T	G	A	G	A	T	A
Tripod_C7JK7ANXX_L002_Plate5_C12_X5	C	A	G	C	N	C	A	C	A	A	G	T	T	T	G	G	T	A	A	T	G	G	C	G	C	T	A	C	C	G	C	C	T	T	G	T	T	G	G	C	T	G	T	G	N	G	C	T	G
Trounce_C7JK7ANXX_L002_Plate5_D01_X5	G	A	G	A	C	C	A	C	A	A	C	A	A	T	G	G	T	A	C	T	A	G	C	A	C	T	G	C	T	G	C	C	T	T	G	T	T	G	G	C	T	G	C	G	A	A	A	T	G
Tyne_C7JK7ANXX_L001_Plate4_C04_X5	C	A	G	C	C	C	A	C	A	A	G	T	A	T	G	G	C	A	A	T	G	G	T	A	T	T	A	A	C	G	C	C	T	T	G	T	T	G	G	C	T	G	T	G	A	A	A	T	A
Ultimo_C5N7WANXX_L003_Plate3_D06_X5	C	A	G	A	C	C	A	C	T	A	C	A	A	T	A	G	T	G	C	T	G	G	C	A	T	G	G	C	C	G	A	A	C	T	G	T	T	G	G	C	T	G	C	A	T	A	A	T	G
Upton_C5N7WANXX_L003_Plate3_D07_X5	G	A	G	A	C	C	A	C	A	A	G	T	A	T	G	A	T	A	C	T	A	G	C	A	C	T	G	C	T	G	C	C	T	T	G	T	T	G	C	C	C	G	T	G	A	G	C	T	A
Vantage_C7JK7ANXX_L002_Plate5_D08_X5	G	A	G	C	C	T	A	T	T	A	G	T	A	T	A	A	C	A	A	C	G	G	C	A	C	T	N	C	T	G	A	C	T	T	A	T	T	G	G	C	T	G	T	G	T	G	A	T	A
Waverex_C7JK7ANXX_L001_Plate4_C10_X5	G	A	G	A	A	C	A	C	A	A	G	T	A	T	A	A	T	G	A	T	G	A	C	A	T	N	G	C	T	G	N	C	T	T	A	A	G	G	G	C	T	G	T	G	A	A	A	T	G
Waverking_C5N7WANXX_L003_Plate3_D08_X5	C	A	G	C	A	T	A	C	T	A	G	T	A	T	G	G	T	A	A	T	G	G	C	G	C	G	A	C	C	G	C	C	T	T	A	A	G	G	G	C	T	A	T	G	T	G	C	T	G
WilliamMassey_C7JK7ANXX_L001_Plate4_C05_X5	C	A	G	C	A	C	A	C	T	G	C	T	A	T	A	A	T	A	A	T	G	G	C	A	T	T	G	A	C	G	A	A	T	T	A	T	T	G	C	C	T	G	T	A	A	A	A	N	G
Willow_C7JK7ANXX_L001_Plate4_C06_X5	N	A	G	C	C	T	A	C	T	A	G	A	A	C	G	A	T	A	A	T	G	G	C	A	C	G	A	A	C	G	C	C	T	T	N	A	G	G	G	C	T	A	T	G	A	A	A	T	A
Wisc7105_C5N7WANXX_L002_Plate2_A01_X5	G	G	G	C	C	T	N	C	T	A	G	T	T	T	G	G	T	G	A	C	G	G	C	G	C	N	A	A	T	G	C	A	T	T	G	A	T	A	C	C	T	G	T	G	A	N	A	T	G
Wisc9403_C7JK7ANXX_L001_Plate4_C07_X5	C	G	A	C	C	T	A	C	T	A	C	T	T	T	A	A	T	A	A	T	A	G	C	G	T	T	A	C	C	G	C	C	T	T	G	T	T	G	N	C	T	G	C	G	A	G	A	T	G
Wisc9407_C7JK7ANXX_L001_Plate4_C08_X5	G	A	G	C	C	T	A	C	T	G	G	T	T	T	G	A	T	A	A	T	G	G	C	A	C	G	A	A	T	G	A	C	T	T	G	T	T	G	G	C	C	G	C	G	A	A	A	T	G
Wisc9408_C5N7WANXX_L003_Plate3_D09_X5	G	G	G	C	C	T	T	C	T	A	G	T	T	T	A	G	T	A	A	T	G	G	T	G	T	T	A	C	C	G	A	C	T	C	G	A	T	G	C	C	T	G	T	G	A	A	A	T	G
Wyola_C7JK7ANXX_L001_Plate4_C09_X5	C	A	G	A	A	C	A	C	T	A	C	T	A	T	A	A	T	A	A	T	G	G	C	G	C	G	G	A	T	G	C	C	T	T	G	T	T	G	G	C	C	G	T	G	A	A	A	T	A
XPF357_C7JK7ANXX_L002_Plate5_D02_X5	C	G	G	C	A	T	A	T	T	A	G	N	A	T	G	A	T	A	A	C	G	G	C	A	C	T	A	C	C	G	C	C	T	T	G	A	T	G	G	C	C	G	T	G	A	A	C	T	G
[truncated: 5,000 more columns]

## Sheet: info
Supplementary Material: supplementary file 3
Genomic selection for ascochyta blight resistance in pea.
Margaret A. Carpenter*, David S. Goulden, Carmel J. Woods, Susan J. Thomson, Fernand Kenel, Tonya J. Frew, Rebecca D. Cooper, Gail M. Timmerman-Vaughan
*Correspondance: Margaret Carpenter				Margaret.carpenter@plantandfood.co.nz
Supplementary file 3. Pea GBS SNP data for 6016 SNPs and 205 lines.
